# Supplementary material for: Understanding why EmpaTeach did not reduce teachers’ use of violence in Nyarugusu Refugee Camp: A quantitative process evaluation of a school-based violence prevention intervention
Source: PLOS Glob Public Health. 2023 Jun 14;3(6):e0001404. doi: 10.1371/journal.pgph.0001404 (PMC10266646; doi:10.1371/journal.pgph.0001404)
Supplement: S1 Table — (XLSX) [file pgph.0001404.s002.xlsx]

## Sheet: Sheet1
S1 Table. Intervention effect on teacher self-reported use of strategies at midline
	Control	Intervention	Difference
	Mean (SD)		Marginal effect	P
			(95% CI)
Number of strategies to manage stress in class (range 0-5)	0.84	1.22	0.36	0.004
	-0.81	-0.86	(0.11 to 0.61)
Number of strategies to manage students disturbing in class (range 0-8)	1.21	1.55	0.34	0.014
	-1.04	-1.01	(0.07 to 0.61)
Number of strategies to manage students arriving late to class (range 0-2)	0.11	0.18	0.07	0.083
	-0.34	-0.43	(-0.01 to 0.15)
Number of strategies to praise students (range 0-10)	1.98	2.11	0.15	0.254
	-1.06	-0.99	(-0.10 to 0.40)
Notes: Marginal effects and confidence intervals are based on mixed linear models. All models adjust for randomisation strata (school nationality and level).
