# Supplementary material for: Understanding why EmpaTeach did not reduce teachers’ use of violence in Nyarugusu Refugee Camp: A quantitative process evaluation of a school-based violence prevention intervention
Source: PLOS Glob Public Health. 2023 Jun 14;3(6):e0001404. doi: 10.1371/journal.pgph.0001404 (PMC10266646; doi:10.1371/journal.pgph.0001404)
Supplement: S2 Table — (XLSX) [file pgph.0001404.s003.xlsx]

## Sheet: Sheet1
S3 Table Association between school mean level of teachers’ use of positive strategies and student self-reported experiences of violence at midline
	Physical violence in past week
School mean number of classroom management and discipline strategies used by teachers	Unadjusted OR (95%CI)	Adjusted
		OR (95%CI)
School-level mean number of strategies to manage stress in class	0.89	0.67
	(0.27 - 2.93)	(0.22 - 2.00)
School-level mean number of strategies to manage students disturbing in class	0.76	1.01
	(0.26 - 2.23)	(0.48 - 2.13)
School-level mean number of strategies to manage students arriving late to class	0.32	9.49
	(0.01 - 16.51)	(0.46 - 196.21)
School-level mean number of strategies to praise students	1.16	2.23
	(0.43 - 3.14)	(1.12 - 4.45)
Notes: The table displays odds ratio (95% CI). N=1,616 students interviewed at midline in all 27 schools. Adjusted analyses include student sex, age, meals eaten yesterday, disability status, whether they live with at least one biological parent, the school level, and the school nationality. Both models control for treatment status.
